# Supplementary material for: Analysis of Phlebotomine sandflies in Laos from 2014–2024: Inventory, description of a new species, screening for Leishmania and detection of Trypanosoma
Source: PLoS Negl Trop Dis. 2026 Jan 2;20(1):e0013641. doi: 10.1371/journal.pntd.0013641 (PMC12795457; doi:10.1371/journal.pntd.0013641)
Supplement: S1 Table — (XLSX) [file pntd.0013641.s002.xlsx]

## Sheet: Sheet1
S1 Table: Primers used for the detection of Leishmania sp., sandfly Cty-b, and blood meal analysis of vertebrate Cyt-b.
Description of target gene	PCR round	Primer	Sequence (5’-3’)	Reference
ITS1 5.8S rRNA genes of Leishmania	1	LITSR	CTGGATCATTTTCCGATG	[33, 34]
		L5.8S	TGATACCACTTATCGCACTT
	2	LITS2R	CTGGATCATTTTCCGATGATT
		L5.8S inner	GTTATGTGAGCCGTTATCC
Cyt-b gene of sandfly	1	C3B-PDR	CAYATTCAACCWGAATGATA	[29]
		N1N-PDR	GGTAYWTTGCCTCGAWTTCGWTATGA
The vertebrate prepronociceptingene(PNOC)	1	PNOC(F)	GCATCCTTGAGTGTGAAGAGAA	[30]
		PNOC(R)	TGCCTCATAAACTCACTGAACC
The vertebrate cytochrome b (Cyt-b)	1	Cytbvert2D(F)	GCHCCTCAGAATGATATTTGK	[31]
		Cytbvert1D (R):	CCATCCAACATYTCADCATGA
