# Supplementary material for: Analysis of Phlebotomine sandflies in Laos from 2014–2024: Inventory, description of a new species, screening for Leishmania and detection of Trypanosoma
Source: PLoS Negl Trop Dis. 2026 Jan 2;20(1):e0013641. doi: 10.1371/journal.pntd.0013641 (PMC12795457; doi:10.1371/journal.pntd.0013641)
Supplement: S2 Table — (XLSX) [file pntd.0013641.s003.xlsx]

## Sheet: 222_ms_northern_Laos20240612_fi
S2 Table: Details and source of sequences used in this study.
No	Name on sequences	Accession No	Scientific name	Country of origin
1	2021_300_4_Ph_breyi_M_VTP	PQ151824	Phlebotomus breyi	Laos
2	2021_300_5_Ph_breyi_M_VTP	PQ151825	Phlebotomus breyi	Laos
3	2021_300_6_Ph_sinayarami_M_VTP	PQ151852	Phlebotomus sinxayarami	Laos
4	2021_300_Ph_sinayarami_M_VTP	PQ151851	Phlebotomus sinxayarami	Laos
5	2021_349_3_Ph_breyi_F_VTP	PQ151826	Phlebotomus breyi	Laos
6	2021_349_4_Ph_breyi_F_VTP	PQ151827	Phlebotomus breyi	Laos
7	777_4_Ph_sinxayarami_F_F_VT	PQ151849	Phlebotomus sinxayarami	Laos
8	782_1_Id_longiforceps_F_F_VT	PQ151814	Idiophlebotomus longiforceps	Laos
9	806_1_Ph_sinxayarami_F	PQ151850	Phlebotomus sinxayarami	Laos
10	AY700012_Phlebotomus_(Larroussius)_longicuspis	AY700012	Phlebotomus longicuspis	Greece
11	HM747273_Ph_chinensis_China	HM747273	Phlebotomus chinensis	China
12	HM747274_Ph_chinensis_China	HM747274	Phlebotomus chinensis	China
13	HM747275_Ph_chinensis_China	HM747275	Phlebotomus chinensis	China
14	IPH_20160334_Se_barraudi_gr_F_LPB	This study	Sergentomyia barraudi	Laos
15	IPH_20160335_Se_gemmea_like_F_LPB	MK651804	Sergentomyia gemmea-like	Laos
16	IPH_20160336_Se_gemmea_like_F_LPB	MK651805	Sergentomyia gemmea-like	Laos
17	JX485975_Ch_samarensis	JX485975	Chinius samarensis	Thailand
18	JX885988_Phlebotomus_(Adlerius)_comatus_	JX885988	Phlebotomus comatus	Iran
19	JX885993_Phlebotomus_(Adlerius)_longiductus_	JX885993	Phlebotomus longiductus	Iran
20	JX885994_Phlebotomus_(Adlerius)_kabulensis	JX885994	Phlebotomus kabulensis	Iran
21	JX885995_Phlebotomus_(Adlerius)_halepensis_	JX885995	Phlebotomus halepensis	Iran
22	KT266700_Sergentomyia_phadangensis	KT266700	Sergentomyia phadangensis	Thailand
23	KT878756_Idiophlebotomus_longiforceps_	KT878756	Idiophlebotomus longiforceps	Thailand
24	KV_172_Ph_kiangsuensis_F_XK	This study	Phlebotomus kiangsuensis	Laos
25	KV_173_Ph_kiangsuensis_F_XK	This study	Phlebotomus kiangsuensis	Laos
26	KV_175_Ph_kiangsuensis_F_XK	This study	Phlebotomus kiangsuensis	Laos
27	KV_179_Ph_kiangsuensis_F_XK	This study	Phlebotomus kiangsuensis	Laos
28	KV_217_Se_anodontis_F_XK	This study	Sergentomyia anodontis	Laos
29	KV_218_Se_anodontis_F_XK	This study	Sergentomyia anodontis	Laos
30	KV_23_Ph_sinxayarami_F_VTP	PQ151853	Phlebotomus sinxayarami	Laos
31	KV_323_Gr_indica_F_BK	This study	Grassomyia indica	Laos
32	KV_326_Gr_indica_F_BK	This study	Grassomyia indica	Laos
33	KV_341_Ph_argentipes-like_F_LPB	This study	Phlebotomus argentipes-like	Laos
34	KV_342_Ph_argentipes-like_F_LPB	This study	Phlebotomus argentipes-like	Laos
35	KV_36_Ph_sinxayarami_F_VTP	PQ151854	Phlebotomus sinxayarami	Laos
36	KV_371_Se_anodontis_F_LPB	This study	Sergentomyia anodontis	Laos
37	KV_38_Ph_sinxayarami_F_VTP	PQ151855	Phlebotomus sinxayarami	Laos
38	KV_401_Ph_stantoni_F_LPB	This study	Phlebotomus stantoni	Laos
39	KV_402_Se_dvoraki_F_LPB	This study	Sergentomyia dvoraki	Laos
40	KV_404_Se_dvoraki_F_LPB	This study	Sergentomyia dvoraki	Laos
41	KV_405_Ph_stantoni_F_LPB	This study	Phlebotomus stantoni	Laos
42	KV_406_Se_dvoraki_F_LPB	This study	Sergentomyia dvoraki	Laos
43	KV_432_Ph_argentipes-like_F_LPB	PQ151941	Phlebotomus argentipes-like	Laos
44	KV_452_Se_khawi_F_LPB	This study	Sergentomyia khawi	Laos
45	KV_453_Se_khawi_F_LPB	This study	Sergentomyia khawi	Laos
46	KV_454_Se_khawi_F_LPB	This study	Sergentomyia khawi	Laos
47	KV_455_Se_khawi_F_LPB	This study	Sergentomyia khawi	Laos
48	LSN_26_Id_longiforceps_F_BK	This study	Phlebotomus stantoni	Laos
49	LSN_27_Ph_argentipes-like_F_BK	This study	Phlebotomus argentipes-like	Laos
50	LSN_46_Se_spp_F_LPB	This study	Sergentomyia khawi	Laos
51	LSN_54_Se_sylvatica_F_LPB	This study	Sergentomyia sylvatica	Laos
52	LSN_55_Se_khawi_F_LPB	This study	Sergentomyia khawi	Laos
53	LSN_59_Se_anodontis_F_LPB	This study	Sergentomyia anodontis	Laos
54	LSN_96_Id_longiforceps_F_LPB	This study	Idiophlebotomus longiforceps	Laos
55	LSN_98_Ph_stantoni_F_LPB	This study	Phlebotomus stantoni	Laos
56	LSN_99_Ph_kiangsuensis_F_LPB	This study	Phlebotomus kiangsuensis	Laos
57	MG770912_Se_barraudi_Thailand	MG770912	Sergentomyia barraudi	Thailand
58	MK431384_Ph_stantoni_F_Thailand	MK431384	Phlebotomus stantoni	Thailand
59	MK442496_Se_barraudi_Thailand	MK442496	Sergentomyia barraudi	Thailand
60	MK442497_Sergentomyia_barraudi_	MK442497	Sergentomyia barraudi	Thailand
61	MK442498_Sergentomyia_barraudi_	MK442498	Sergentomyia barraudi	Thailand
62	MK442499_Sergentomyia_barraudi_	MK442499	Sergentomyia barraudi	Thailand
63	MK442500_Se_barraudi_Thailand	MK442500	Sergentomyia barraudi	Thailand
64	MK548540_Se_gemmea_Thailand	MK548540	Sergentomyia gemmea	Thailand
65	MK548541_Se_raynali_Thailand	MK548541	Sergentomyia raynali	Thailand
66	MK548556_Se_khawi_Thailand	MK548556	Sergentomyia khawi	Thailand
67	MK548571_Se_hivernus_Thailand	MK548571	Sergentomyia hivernus	Thailand
68	Nat-Geo-143-2_Ph_stantoni_VTP_HinHeup	PQ151857	Phlebotomus stantoni	Laos
69	Nat-Geo-143-4_Se_rudnicki_Male_VTP_HinHeup	PQ151913	Sergentomyia brevicaulis	Laos
70	NatGeo-145-2_Se_rudnicki_VTP_HinHeup	PQ151914	Sergentomyia brevicaulis	Laos
71	NatGeo-145-3_Se_hivernus_VTP_HinHeup	PQ151880	Sergentomyia hivernus	Laos
72	NatGeo-145-4_Se_hivernus_VT_PHinHeup	PQ151881	Sergentomyia hivernus	Laos
73	NatGeo-145-5_Ph_spp_VTP_HinHeup	PQ151848	Phlebotomus sinxayarami	Laos
74	NAT-GEO-145-7_Se_rudnicki_VTP_HinHeup	PQ151915	Sergentomyia brevicaulis	Laos
75	NAT-GEO-168-10_Se_rudnicki_VTP_HinHeup	PQ151921	Sergentomyia brevicaulis	Laos
76	NAT-GEO-168-2_Se_khawi_VTP_HinHeup	PQ151887	Sergentomyia khawi	Laos
77	NAT-GEO-168-3_Se_rudnicki_VTP_HinHeup	PQ151916	Sergentomyia brevicaulis	Laos
78	NAT-GEO-168-4_Se_rudnicki_VTP_HinHeup	PQ151917	Sergentomyia brevicaulis	Laos
79	NAT-GEO-168-5_Se_rudnicki_VTP_HinHeup	PQ151918	Sergentomyia brevicaulis	Laos
80	NAT-GEO-168-6_Ph_stantoni_VTP_HinHeup	PQ151858	Phlebotomus stantoni	Laos
81	NAT-GEO-168-7_Se_rudnicki_VTP_HinHeup	PQ151919	Sergentomyia brevicaulis	Laos
82	NAT-GEO-168-8_Se_rudnicki_VTP_HinHeup	PQ151920	Sergentomyia brevicaulis	Laos
83	NAT-GEO-168-9_Se_khawi_VTP_HinHeup	PQ151888	Sergentomyia khawi	Laos
84	NAT-GEO-190-1_Ph_stantoni_VTP_HinHeup	PQ151859	Phlebotomus stantoni	Laos
85	NAT-GEO-190-2_Se_barraudi_gr_VTP_HinHeup	PQ151928	Sergentomyia barraudi	Laos
86	NAT-GEO-190-3_Se_rudnicki_VTP_HinHeup	PQ151922	Sergentomyia brevicaulis	Laos
87	NAT-GEO-190-4_Ph_stantoni_VTP_HinHeup	PQ151860	Phlebotomus stantoni	Laos
88	NAT-GEO-190-5_Se_barraudi_gr_VTP_HinHeup	PQ151929	Sergentomyia barraudi	Laos
89	NAT-GEO-190-6_Ph_stantoni_VTP_HinHeup	PQ151861	Phlebotomus stantoni	Laos
90	NAT-GEO-190-8_Se_barraudi_gr_VTP_HinHeup	PQ151930	Sergentomyia barraudi	Laos
91	OK398063_Se_indica_Thailand	OK398063	Grassomyia indica	Thailand
92	OK398069_Sergentomyia_indica_	OK398069	Grassomyia indica	Thailand
93	OK398070_Se_khawi_Thailand	OK398070	Sergentomyia khawi	Thailand
94	OL376973_Phlebotomus_(Larroussius)_neglectus_	OL376973	Phlebotomus neglectus	Burkina Faso
95	Ph_berentiensis_(Madaphlebotomus)_MADA58	KM409502	Phlebotomus berentiensis	Madagascar
96	Ph_fontenillei_(Madaphlebotomus)_MADA114	KM409504	Phlebotomus fontenillei	Madagascar
97	Ph_rodhaini_(Anaphlebotomus)_SN07	KM409501	Phlebotomus rodhaini	Madagascar
98	SF22_EX633_Ph_kiangsuensis_F_VTP	This study	Phlebotomus kiangsuensis	Laos
99	SF22_EX634_Ph_mascomai_F_VTP	This study	Phlebotomus mascomai	Laos
100	SF22_EX635_Ph_spp_M_VTP	This study	Phlebotomus kiangsuensis	Laos
101	SF22_EX636_Id_longiforceps_F_VTP	This study	Idiophlebotomus longiforceps	Laos
102	SF22_EX637_Ph_sinxayarami_F_VTP	This study	Phlebotomus sinxayarami	Laos
103	SF22_EX640_Ph_kiangsuensis_F_VTP	PQ151834	Phlebotomus kiangsuensis	Laos
104	SF22_EX641_Ph_spp_F_VTP	This study	Phlebotomus mascomai	Laos
105	SF22_EX642_Ch_eunicegalatiae_F_VTP	This study	Chinius eunicegalatiae	Laos
106	SF22_EX643_Ch_eunicegalatiae_F_VTP	This study	Chinius eunicegalatiae	Laos
107	SF22_EX650_Se_maiae_like_F_LNT	This study	Sergentomyia sutherlandi_n_sp	Laos
108	SF22_EX651_Se_maiae_like_F_LNT	This study	Sergentomyia sutherlandi_n_sp	Laos
109	SF22_EX654_Se_maiae_like_F_LNT	This study	Sergentomyia sutherlandi_n_sp	Laos
110	SF22_EX659_Se_maiae_like_F_LNT	This study	Sergentomyia sutherlandi_n_sp	Laos
111	SF22_EX660_Se_maiae_like_F_LNT	This study	Sergentomyia sutherlandi_n_sp	Laos
112	SF22_EX661_Ph_chinensis_F_LNT	This study	Phlebotomus chinensis-like	Laos
113	SF22_EX662_Ph_shadenae_F_LNT	This study	Phlebotomus shadenae	Laos
114	SF22_EX664_Se_phasukae_F_LNT	This study	Sergentomyia phasukae	Laos
115	SF22_EX668_Ph_mascomai_F_LNT	This study	Phlebotomus mascomai	Laos
116	SF22_EX669_Se_maiae_like_F_LNT	This study	Sergentomyia sutherlandi_n_sp	Laos
117	SF22_EX673_Se_maiae_like_F_LNT	This study	Sergentomyia sutherlandi_n_sp	Laos
118	SF22_EX674_Se_maiae_like_F_LNT	This study	Sergentomyia sutherlandi_n_sp	Laos
119	SF22_EX675_Se_brevicaulis_like_F_LNT	This study	Sergentomyia brevicaulis	Laos
120	SF22_EX676_Se_maiae_like_F_LNT	This study	Sergentomyia sutherlandi_n_sp	Laos
121	SF22_EX677_Se_maiae_like_F_LNT	This study	Sergentomyia sutherlandi_n_sp	Laos
122	SF22_EX678_Se_maiae_like_F_LNT	This study	Sergentomyia sutherlandi_n_sp	Laos
123	SF22_EX679_Se_brevicaulis_like_F_LNT	This study	Sergentomyia brevicaulis	Laos
124	SF22_EX680_Se_brevicaulis_like_F_LNT	This study	Sergentomyia brevicaulis	Laos
125	SF22_EX681_Se_brevicaulis_like_F_LNT	This study	Sergentomyia brevicaulis	Laos
126	SF22_EX682_Se_brevicaulis_like_F_LNT	This study	Sergentomyia brevicaulis	Laos
127	SF22_EX683_Se_brevicaulis_like_F_LNT	This study	Sergentomyia brevicaulis	Laos
128	SF22_EX684_Id_longiforceps_F_LNT	This study	Idiophlebotomus longiforceps	Laos
129	SF22_EX685_Se_maiae_like_F_LNT	This study	Sergentomyia sutherlandi_n_sp	Laos
130	SF22_EX686_Se_brevicaulis_like_F_LNT	This study	Sergentomyia brevicaulis	Laos
131	SF22_EX687_Se_maiae_like_F_LNT	This study	Sergentomyia sutherlandi_n_sp	Laos
132	SF22_EX688_Se_brevicaulis_like_F_LNT	This study	Sergentomyia brevicaulis	Laos
133	SF22_EX689_Se_phasukae_F_LNT	This study	Sergentomyia phasukae	Laos
134	SF22_EX690_Se_maiae_like_F_LNT	This study	Sergentomyia sutherlandi_n_sp	Laos
135	SF22_EX691_Se_brevicaulis_like_F_LNT	This study	Sergentomyia brevicaulis	Laos
136	SF22_EX692_Se_maiae_like_F_LNT	This study	Sergentomyia sutherlandi_n_sp	Laos
137	SF22_EX693_Se_brevicaulis_like_F_LNT	This study	Sergentomyia brevicaulis	Laos
138	SF22_EX694_Se_brevicaulis_like_F_LNT	This study	Sergentomyia brevicaulis	Laos
139	SF22_EX695_Se_maiae_like_F_LNT	This study	Sergentomyia sutherlandi_n_sp	Laos
140	SF22_EX696_Se_brevicaulis_like_F_LNT	This study	Sergentomyia brevicaulis	Laos
141	SF22_EX697_Id_longiforceps_M_LNT	This study	Idiophlebotomus longiforceps	Laos
142	SF22_EX698_Id_longiforceps_M_LNT	This study	Idiophlebotomus longiforceps	Laos
143	SF22_EX699_Se_spp_M_LNT	This study	Sergentomyia sutherlandi_n_sp	Laos
144	SF22_EX700_Se_spp_M_LNT	This study	Sergentomyia sutherlandi_n_sp	Laos
145	SF22_EX701_Se_spp_M_LNT	This study	Sergentomyia sutherlandi_n_sp	Laos
146	SF22_EX702_Se_spp_M_LNT	This study	Sergentomyia brevicaulis	Laos
147	SF22_EX703_Se_spp_M_LNT	This study	Sergentomyia brevicaulis	Laos
148	SFS_44_Ph_breyi_F_VTP	PQ151833	Phlebotomus breyi	Laos
149	TH19_343_Grassomyia_sp_M_	OQ784721	Grassomyia indica	Thailand
150	TH19_557_Ph_mascomai_F_Thailand	OQ784735	Phlebotomus mascomai	Thailand
151	TH19148_Se_maiae_n._sp._F_	OQ784701	Sergentomyia maiae	Thailand
152	TH19151_Se_anodontis_F_	OQ784703	Sergentomyia anodontis	Thailand
153	TH19153_se_anodontis_F_Thailand	OQ784705	Sergentomyia anodontis	Thailand
154	TH19160_Ph_Ph._shadenae_Thailand	OQ784707	Phlebotomus shadenae	Thailand
155	TH19322_Se_siamensis_F_Thailand	OQ784717	Sergentomyia barraudi	Thailand
156	TH19341_Grassomyia_sp_M_	OQ784720	Grassomyia indica	Thailand
157	TH19345_Grassomyia_sp_M_	OQ784722	Grassomyia indica	Thailand
158	TH1952_Se_maiae_n_sp_F_	OQ784692	Sergentomyia maiae	Thailand
159	TH1953_Se_anodontis_F_	OQ784693	Sergentomyia anodontis	Thailand
160	TH1954_Se_anodontis_F_	OQ784694	Sergentomyia anodontis	Thailand
161	TM7_SM_01_Se_tambori_F_LNT	This study	Sergentomyia tambori	Laos
162	TM7_SM_03_Ph_kiangsuensis_F_LNT	This study	Phlebotomus kiangsuensis	Laos
163	TM7_SM_04_Se_brevicaulis_like_F_LNT	This study	Sergentomyia brevicaulis	Laos
164	TM7_SM_05_Se_tambori_F_LNT	This study	Sergentomyia tambori	Laos
165	TM7_SM_06_Se_tambori_F_LNT	This study	Sergentomyia tambori	Laos
166	TM7_SM_07_Se_tambori_F_LNT	This study	Sergentomyia tambori	Laos
167	TM7_SM_08_Ph_sinxayarami_F_LNT	This study	Phlebotomus sinxayarami_LNT	Laos
168	TM7_SM_09_Se_brevicaulis_like_F_LNT	This study	Sergentomyia brevicaulis	Laos
169	TM7_SM_10_Se_spp_M_LNT	This study	Sergentomyia tambori	Laos
170	TM7_SM_11_Se_spp_M_LNT	This study	Sergentomyia tambori	Laos
171	TM7_SM_12_Ph_kiangsuensis_F_LNT	This study	Phlebotomus kiangsuensis	Laos
172	TM7_SM_13_Ph_kiangsuensis_F_LNT	This study	Phlebotomus kiangsuensis	Laos
173	TM7_SM_14_Ph_barguesae_F_LNT	This study	Phlebotomus barguesae	Laos
174	TM7_SM_15_Ph_stantoni_F_LNT	This study	Phlebotomus stantoni	Laos
175	TM7_SM_16_Ph_stantoni_F_LNT	This study	Phlebotomus stantoni	Laos
176	TM7_SM_17_Ph_kiangsuensis_F_LNT	This study	Phlebotomus kiangsuensis	Laos
177	TM7_SM_18_Se_brevicaulis_like_F_LNT	This study	Sergentomyia brevicaulis	Laos
178	TM7_SM_19_Ph_stantoni_F_LNT	This study	Phlebotomus stantoni	Laos
179	TM7_SM_20_Ph_kiangsuensis_F_LNT	This study	Phlebotomus kiangsuensis	Laos
180	TM7_SM_23_Se_anodontis_F_LNT	This study	Sergentomyia anodontis	Laos
181	TM7_SM_25_Ph_argentipes-like_F_LNT	This study	Phlebotomus argentipes-like	Laos
182	TM7_SM_26_Se_anodontis_F_LNT	This study	Sergentomyia anodontis	Laos
183	TM7_SM_27_Se_anodontis_F_LNT	This study	Sergentomyia anodontis	Laos
184	TM7_SM_28_Se_anodontis_F_LNT	This study	Sergentomyia anodontis	Laos
185	TM7_SM_29_Ph_stantoni_F_LNT	This study	Phlebotomus stantoni	Laos
186	TM7_SM_30_Se_tambori_F_LNT	This study	Sergentomyia tambori	Laos
187	TM7_SM_31_Se_brevicaulis_like_F_LNT	This study	Sergentomyia brevicaulis	Laos
188	TM7_SM_32_Se_brevicaulis_like_F_LNT	This study	Sergentomyia brevicaulis	Laos
189	TM7_SM_33_Ph_kiangsuensis_F_LNT	This study	Phlebotomus kiangsuensis	Laos
190	TM7_SM_34_Ph_stantoni_F_LNT	This study	Phlebotomus stantoni	Laos
191	TM7_SM_35_Se_anodontis_F_LNT	This study	Sergentomyia anodontis	Laos
192	TM7_SM_36_Ph_kiangsuensis_F_LNT	This study	Phlebotomus kiangsuensis	Laos
193	TM7_SM_37_Ph_kiangsuensis_F_LNT	This study	Phlebotomus kiangsuensis	Laos
194	TM7_SM_38_Se_brevicaulis_like_F_LNT	This study	Sergentomyia brevicaulis	Laos
195	TM7_SM_39_Ph_kiangsuensis_F_LNT	This study	Phlebotomus kiangsuensis	Laos
196	TM7_SM_41_Ph_kiangsuensis_F_LNT	This study	Phlebotomus kiangsuensis	Laos
197	TM7_SM_42_Se_anodontis_F_LNT	This study	Sergentomyia anodontis	Laos
198	TM7_SM_43_Ph_kiangsuensis_F_LNT	This study	Phlebotomus kiangsuensis	Laos
199	TM7_SM_44_Se_brevicaulis_like_F_LNT	This study	Sergentomyia brevicaulis	Laos
200	TM7_SM_45_Ph_stantoni_F_LNT	This study	Phlebotomus stantoni	Laos
201	TM7_SM_46_Se_dvoraki_F_LNT	This study	Sergentomyia dvoraki	Laos
202	TM7_SM_47_Se_tambori_F_LNT	This study	Sergentomyia tambori	Laos
203	TM7_SM_48_Ph_kiangsuensis_F_LNT	This study	Phlebotomus kiangsuensis	Laos
204	TM7_SM_50_Ph_argentipes-like_F_LNT	This study	Phlebotomus argentipes-like	Laos
205	TM7_SM_51_Ph_stantoni_F_LNT	This study	Phlebotomus stantoni	Laos
206	TM7_SM_52_Ph_argentipes-like_F_LNT	This study	Phlebotomus argentipes-like	Laos
207	TM7_SM_53_Ph_kiangsuensis_F_LNT	This study	Phlebotomus kiangsuensis	Laos
208	TM7_SM_54_Ph_kiangsuensis_F_LNT	This study	Phlebotomus kiangsuensis	Laos
209	TM7_SM_55_Ph_argentipes-like_F_LNT	This study	Phlebotomus argentipes-like	Laos
210	TM7_SM_56_Ph_kiangsuensis_F_LNT	This study	Phlebotomus kiangsuensis	Laos
211	TM7_SM_57_Se_tambori_F_LNT	This study	Sergentomyia tambori	Laos
212	TM7_SM_58_Ph_kiangsuensis_F_LNT	This study	Phlebotomus kiangsuensis	Laos
213	TM7_SM_59_Ph_stantoni_F_LNT	This study	Phlebotomus stantoni	Laos
214	TM7_SM_60_Ph_kiangsuensis_F_LNT	This study	Phlebotomus kiangsuensis	Laos
215	TM7_SM_61_Ph_kiangsuensis_F_LNT	This study	Phlebotomus kiangsuensis	Laos
216	TM7_SM_62_Ph_spp_F_LNT	This study	Phlebotomus kiangsuensis	Laos
217	TM7_SM_63_Ph_barguesae_F_LNT	This study	Phlebotomus barguesae	Laos
218	TM7_SM_64_Ph_stantoni_F_LNT	This study	Phlebotomus stantoni	Laos
219	TM7_SM_65_Se_anodontis_F_LNT	This study	Sergentomyia anodontis	Laos
220	TM7_SM_66_Se_anodontis_F_LNT	This study	Sergentomyia anodontis	Laos
221	TM7_SM_67_Se_brevicaulis_like_F_LNT	This study	Sergentomyia brevicaulis	Laos
222	KM409508_Ph_argentipes	KM409508	Phlebotomus argentipes	India
