# Supplementary material for: Analysis of Phlebotomine sandflies in Laos from 2014–2024: Inventory, description of a new species, screening for Leishmania and detection of Trypanosoma
Source: PLoS Negl Trop Dis. 2026 Jan 2;20(1):e0013641. doi: 10.1371/journal.pntd.0013641 (PMC12795457; doi:10.1371/journal.pntd.0013641)
Supplement: S3 Table — (XLSX) [file pntd.0013641.s004.xlsx]

## Sheet: MatrixOutput
S3 Table: The pairwise distance of cytochrome b gene within species and between species found in this study.
No	New	No. of sequences	Mean distance within group	1	2	3	4	5	6	7	8	9	10	11	12	13	14	15	16	17	18	19	20	21	22	23	24	25	26	27	28	29	30	31	32	33	34	35	36	37	38	39
1	Ph. chinensis	3	0.00380885
2	Ph. halepensis	1	n/c	0.137193
3	Ph. longiductus	1	n/c	0.14228	0.0422868
4	Ph. kabulensis	1	n/c	0.127362	0.0650328	0.0954824
5	Ph. comatus	1	n/c	0.129478	0.0592477	0.0793321	0.0271852
6	Ph. (Adlerius) sp.1	1	n/c	0.124849	0.0682906	0.0740876	0.0748203	0.0719689
7	Ph. negletus	1	n/c	0.142611	0.164565	0.173874	0.181969	0.184872	0.171188
8	Ph. longicuspis	1	n/c	0.148811	0.144976	0.159755	0.165201	0.155513	0.156237	0.14031
9	Ph. kiangsuensis	27	0.00244638	0.221885	0.205485	0.220899	0.236421	0.231979	0.221794	0.253401	0.235567
10	Ph. mascomai	4	0.00871446	0.19477	0.189945	0.227075	0.194553	0.201996	0.17291	0.221725	0.186459	0.169015
11	Ph. barguesae	2	0	0.210468	0.183921	0.198212	0.201623	0.205133	0.183547	0.194182	0.203021	0.193499	0.108313
12	Se. brevicaulis group	32	0.0141957	0.196975	0.157475	0.172838	0.154804	0.157232	0.175571	0.209871	0.164981	0.274567	0.224249	0.234813
13	Se. anodontis	16	0.00969019	0.172325	0.173425	0.186123	0.161963	0.169131	0.170939	0.18942	0.176836	0.233525	0.184747	0.203398	0.104449
14	Se. barraudi group	11	0.0540012	0.175442	0.159015	0.168996	0.172947	0.174288	0.165322	0.204157	0.165078	0.23423	0.224755	0.210239	0.125182	0.127451
15	Se. tambori	9	0.00403035	0.203914	0.192265	0.199164	0.180755	0.189133	0.185968	0.22239	0.215014	0.245166	0.245925	0.238941	0.165555	0.124419	0.135606
16	Se. khawi	10	0.0034863	0.159431	0.196834	0.192343	0.168556	0.181816	0.165569	0.179033	0.162112	0.226917	0.213714	0.219466	0.127972	0.115419	0.137535	0.137409
17	Se. hivernus	3	0.00384262	0.183755	0.161918	0.1693	0.18339	0.186954	0.179431	0.173065	0.18374	0.246746	0.232309	0.252072	0.147039	0.133918	0.131411	0.154372	0.106009
18	Se. suthelandi n. sp.	19	0.00670804	0.211544	0.203993	0.185297	0.201515	0.2001	0.188274	0.235787	0.22885	0.225388	0.267457	0.247661	0.148891	0.144641	0.146332	0.157095	0.136407	0.146002
19	Se. maiae	2	0	0.24008	0.226997	0.20253	0.216168	0.219525	0.215516	0.237505	0.247476	0.275864	0.243955	0.231003	0.149835	0.150658	0.153138	0.155283	0.155507	0.174763	0.121116
20	Se. sylvatica	1	n/c	0.181323	0.165252	0.183331	0.173662	0.172785	0.179952	0.211734	0.219651	0.218771	0.216422	0.183661	0.143535	0.139264	0.12604	0.155184	0.144013	0.140792	0.120739	0.139544
21	Se. dvoraki	4	0.0132191	0.252217	0.220947	0.205751	0.216416	0.219931	0.204958	0.25153	0.212501	0.274638	0.259615	0.256929	0.178929	0.176371	0.184252	0.182581	0.1613	0.175069	0.199739	0.242081	0.191572
22	Gr. indica	7	0.00218498	0.202802	0.174821	0.193	0.153308	0.16944	0.168375	0.214808	0.193134	0.245961	0.222243	0.234722	0.159411	0.152435	0.164276	0.19813	0.143149	0.145517	0.168369	0.201168	0.142268	0.186895
23	Se. phasukae	2	0	0.180751	0.17137	0.198714	0.157332	0.163901	0.163032	0.249007	0.201886	0.221538	0.215233	0.22253	0.130537	0.161317	0.136443	0.155568	0.117241	0.136695	0.137632	0.160966	0.124261	0.193813	0.138807
24	Se. sp.1	2	0.00568347	0.235331	0.203447	0.224484	0.181864	0.19115	0.198019	0.269254	0.244992	0.261172	0.253006	0.246501	0.165307	0.182108	0.177518	0.157972	0.173044	0.159128	0.18413	0.183441	0.159684	0.186873	0.172366	0.172056
25	Se. gemmea	1	n/c	0.245926	0.235041	0.248166	0.196552	0.204618	0.216181	0.298709	0.250902	0.288957	0.293684	0.270338	0.157709	0.183863	0.194401	0.144014	0.154466	0.177186	0.166438	0.205303	0.168215	0.197648	0.181262	0.167323	0.106835
26	Se. raynali	1	n/c	0.197882	0.221116	0.234021	0.210452	0.214532	0.203905	0.227402	0.202045	0.268442	0.237769	0.256931	0.119304	0.154771	0.147709	0.178073	0.138583	0.158947	0.139811	0.176243	0.130892	0.202669	0.139437	0.128527	0.143294	0.131918
27	Se. phadangensis	1	n/c	0.195536	0.190319	0.189364	0.2073	0.211064	0.2019	0.176104	0.198105	0.25986	0.221148	0.212298	0.164856	0.169107	0.145687	0.156633	0.153915	0.151566	0.204794	0.212066	0.170437	0.198227	0.177655	0.175723	0.191166	0.238826	0.181275
28	Ph. shadenae	2	0.00839192	0.217844	0.219507	0.225089	0.193468	0.209063	0.201649	0.253402	0.260407	0.210295	0.196699	0.173176	0.240387	0.191194	0.229604	0.243999	0.22551	0.234344	0.219694	0.222852	0.213294	0.265552	0.222356	0.239964	0.290073	0.282239	0.267195	0.227115
29	Ph. stantoni	18	0.0063155	0.237975	0.240043	0.254989	0.224359	0.235426	0.231209	0.245683	0.272468	0.248819	0.200584	0.212023	0.261804	0.222526	0.249245	0.291835	0.235375	0.252228	0.284186	0.227347	0.260373	0.286444	0.25073	0.274364	0.293008	0.323448	0.275631	0.247609	0.159942
30	Ph. breyi	5	0.00114072	0.269777	0.235469	0.260595	0.251125	0.255069	0.233147	0.262196	0.228779	0.260571	0.270185	0.286416	0.270859	0.268143	0.252781	0.262939	0.273932	0.249787	0.273689	0.316748	0.280981	0.262871	0.260332	0.275613	0.292292	0.275741	0.279828	0.257819	0.314606	0.310216
31	Ph. sinxayarami LNT	1	n/c	0.222001	0.200456	0.173464	0.201542	0.21046	0.190257	0.215636	0.218512	0.263435	0.249146	0.26202	0.200569	0.181714	0.186899	0.199449	0.209943	0.177871	0.200822	0.207277	0.210271	0.237501	0.18687	0.19939	0.236725	0.252702	0.230227	0.200125	0.267577	0.304692	0.216311
32	Ph. sinxayarami VTP	9	0.0185066	0.199463	0.209346	0.201257	0.209864	0.207414	0.218693	0.215675	0.216217	0.263656	0.251146	0.280844	0.186476	0.178083	0.188989	0.207492	0.188073	0.192238	0.193132	0.212445	0.232775	0.240245	0.213056	0.192398	0.261131	0.276038	0.219375	0.19306	0.295122	0.280524	0.184575	0.179898
33	Ph. fontenillei	1	n/c	0.233014	0.209951	0.221326	0.223514	0.213839	0.220661	0.216197	0.217576	0.279891	0.24906	0.269483	0.199503	0.219387	0.22256	0.24082	0.210356	0.235172	0.259872	0.23581	0.266267	0.253605	0.219817	0.233059	0.285725	0.304612	0.265962	0.201101	0.288746	0.277778	0.242103	0.218293	0.201304
34	Ph. berentiensis	1	n/c	0.230694	0.237781	0.244851	0.223887	0.223018	0.235535	0.229297	0.24797	0.291625	0.283352	0.291753	0.200921	0.213946	0.219283	0.240464	0.196096	0.248068	0.252848	0.234362	0.255852	0.252923	0.203267	0.228373	0.277756	0.312828	0.253676	0.22018	0.311229	0.276721	0.254554	0.216398	0.201376	0.0526023
35	Ph. argentipes-like	8	0.000711058	0.239422	0.225701	0.226586	0.251517	0.261661	0.219047	0.25685	0.283577	0.208158	0.187203	0.19446	0.284937	0.242322	0.257386	0.252391	0.245655	0.257073	0.269078	0.241489	0.250304	0.271488	0.273558	0.250081	0.262866	0.312927	0.244632	0.2505	0.248106	0.253699	0.328829	0.285242	0.271193	0.284823	0.284907
36	Ph. argentipes	1	n/c	0.225686	0.200366	0.218442	0.225953	0.224708	0.182119	0.248258	0.253684	0.188663	0.158555	0.186488	0.256341	0.23628	0.245808	0.257764	0.253094	0.248169	0.235788	0.238248	0.198906	0.265027	0.249317	0.233802	0.249618	0.279676	0.220619	0.249739	0.201785	0.239286	0.289922	0.278658	0.273528	0.303899	0.329727	0.135993
37	Ph. rodhaini	1	n/c	0.22511	0.223695	0.252187	0.219699	0.214909	0.198036	0.22487	0.273564	0.238216	0.170319	0.207952	0.24219	0.21023	0.250459	0.259083	0.221773	0.244494	0.267678	0.253659	0.245917	0.285066	0.231964	0.231769	0.261746	0.249165	0.23908	0.246752	0.207506	0.223514	0.26793	0.249136	0.280784	0.284538	0.280499	0.244556	0.217494
38	Id. longiforceps	8	0.0244271	0.279332	0.282792	0.305936	0.26681	0.270308	0.266105	0.300922	0.290062	0.27601	0.267372	0.289877	0.274529	0.263595	0.287786	0.307828	0.27182	0.31709	0.283821	0.301394	0.252321	0.322561	0.276736	0.261707	0.283782	0.301495	0.26299	0.277483	0.277386	0.293208	0.293495	0.29909	0.267653	0.300066	0.299643	0.300366	0.247148	0.30826
39	Ch. eunicegalatiae	2	0.00286901	0.245649	0.274408	0.280918	0.272542	0.284727	0.257501	0.280287	0.277238	0.302133	0.279762	0.275164	0.291924	0.249779	0.260454	0.303244	0.257795	0.292479	0.322081	0.319502	0.273683	0.3163	0.272382	0.300944	0.349728	0.341196	0.323416	0.28502	0.230861	0.303501	0.329553	0.299088	0.296197	0.284519	0.304681	0.317831	0.311862	0.312141	0.280394
40	Ch. samarensis	1	n/c	0.299447	0.307874	0.317377	0.312787	0.334335	0.296248	0.339347	0.306083	0.3347	0.337878	0.334802	0.306853	0.311521	0.297521	0.309026	0.263031	0.313278	0.259013	0.287689	0.24332	0.36783	0.298039	0.288253	0.345815	0.308671	0.283795	0.311405	0.315995	0.410855	0.347922	0.358631	0.307801	0.353737	0.360259	0.369503	0.313139	0.338433	0.346465	0.204401
