# Supplementary material for: Analysis of Phlebotomine sandflies in Laos from 2014–2024: Inventory, description of a new species, screening for Leishmania and detection of Trypanosoma
Source: PLoS Negl Trop Dis. 2026 Jan 2;20(1):e0013641. doi: 10.1371/journal.pntd.0013641 (PMC12795457; doi:10.1371/journal.pntd.0013641)
Supplement: S4 Table — BK: Bokeo, LNT: Luangnamtha, LPB: Luangphabang, VTP: Vientiane province, VTC: Vientiane Capital, and XK: Xiengkhouang. (XLSX) [file pntd.0013641.s005.xlsx]

## Sheet: Sheet1
S4 Table: Sandfly species and number used for leishmania screening.
	Genus	Species	Province*						Total
			BK	LNT	LPB	VTP	VTC	XK
	Chinius	Ch. eunicegalatiae				53			53
	Total					53			53
	Idiophlebotomus	Id. longiforceps			5	20			25
	Total				5	20			25
	Phlebotomus	Ph. barguesae			1			4	5
		Ph. breyi				44			44
		Ph. kiangsuensis			1				1
		Ph. mascomai	2		2	8		2	14
		Ph. seowpohi	2		21		1		24
		Ph. sinxayarami				50			50
		Ph. stantoni	2		6	7		2	17
		Ph. spp.	2		9	8			19
	Total		8		40	117	1	8	174
	Sergentomyia	Se. anodontis			107			74	181
		Se. bailyi			13				13
		Se. barraudi group	4		17	2	3		26
		Se. brevicaulis group				1			1
		Se. dvoraki			46				46
		Se. hivernus	1		3	38	12		54
		Se. khawi	15		172	74	6		267
		Se. perturbans				1			1
		Se. phasukae			6				6
		Se. sylvatica			1	1			2
		Se. spp.			34	111	14		159
	Total		20		399	228	35	74	756
	Grassomyia	Gr. indica	4		3	14			21
	Total		4		3	14			21
	Extracted from whole body of sandfly			88		347			435
	Total			88		347			435
	Total		32	88	447	779	36	82	1464
	*BK: Borkeo, LNT: Luangnamtha, LPB: Luangphabang, VTP: Vientiane Province, VTC: Vientiane Capital, and XK: Xiengkhouang.
